# Supplementary material for: Incidence and Independent Risk Factors for Obstetric Anal Sphincter Injuries: A Four-Year Retrospective Cohort Study from a UK Tertiary Maternity Unit
Source: J Clin Med. 2026 Jun 5;15(11):4396. doi: 10.3390/jcm15114396 (PMC13257661; doi:10.3390/jcm15114396)
Supplement: Supplementary file 1 [file jcm-15-04396-s001.zip]

Archive with 1 entries (1 files):
- jcm-4283858-supplementary.pdf
